# Supplementary material for: Patterns and dynamics of neutral lipid fatty acids in ants – implications for ecological studies
Source: Front Zool. 2017 Jul 13;14:36. doi: 10.1186/s12983-017-0221-1 (PMC5508481; doi:10.1186/s12983-017-0221-1)
Supplement: Supplementary file 2 — Full dataset. (XLSX 42 kb) [file 12983_2017_221_MOESM2_ESM.xlsx]

## Sheet: supp material
ID	Week	species	treatment	dryweight_mg	totalfat_µg	fat_µg_mg	C12_µg_mg	C14_µg_mg	C16_µg_mg	C16:1_9_µg_mg	C18_µg_mg	C18:1_µg_mg	C18:2_µg_mg	C18:3_3_µg_mg	C18:3_6_µg_mg	C20_µg_mg
food	food	food	Low	214	402.046	1.87872	0.000786886	0.00289866	0.584313	0.0217479	0.109302	1.10712	0.0273006	0.0242439	0	0.00100249
food	food	food	Low	214	697.238	3.25812	0.00176317	0.0062666	1.05591	0.0431177	0.102309	1.93969	0.0751436	0.0326013	0	0.00131674
food	food	food	High	209	19136.6	91.5625	0.00196161	0.0151249	5.76159	0.0583007	4.26192	0.0733494	3.32535	71.1404	6.90992	0.014565
food	food	food	High	138	23537.9	170.564	0.00379101	0.0321751	15.6212	0.144518	10.8962	1.5343	9.46326	119.553	13.27	0.0460065
food	food	food	High	295	22513.3	76.3162	0.00178828	0.0152607	6.12889	0.0635367	4.49664	3.78303	3.21609	52.0159	6.57566	0.0193918
1	0	Formica	Low	0.854	300.504	351.878	0.108108	0.373619	38.0505	0.388131	13.4701	298.901	0.487145	0	0	0.0994983
2	0	Formica	Low	1.069	484.944	453.643	0.141624	0.406945	68.8983	2.20789	12.0287	369.326	0.526048	0	0	0.107188
3	0	Formica	Low	0.706	21.0048	29.7518	0.0813048	0.242586	14.8566	0.0756162	8.70599	5.48655	0.282148	0	0	0.0210767
1	0	Formica	High	1.397	438.406	313.82	0.0891952	0.325227	50.9695	1.19417	11.9543	249.1	0.136276	0	0	0.050363
2	0	Formica	High	1.215	872.461	718.075	0.14866	0.635542	104.073	10.784	11.368	590.532	0.510487	0	0	0.0234155
3	0	Formica	High	0.591	29.0074	49.0819	0.134812	0.400974	21.8432	0.17685	11.4462	14.4879	0.503555	0	0	0.0883884
1	1	Formica	Low	1.482	1170.07	789.521	0.146883	0.499258	88.1466	3.64358	10.5983	686.27	0.151639	0	0	0.0643297
2	1	Formica	Low	1.724	115.053	66.7363	0.141639	0.198757	13.2451	0.191266	6.32814	46.4876	0.0955787	0	0	0.0482554
3	1	Formica	Low	1.747	662.384	379.155	0.126481	0.327296	61.1854	4.38275	6.63041	306.162	0.300888	0	0	0.039806
1	1	Formica	High	2.432	788.793	324.339	0.0489032	0.135769	38.5216	1.10441	16.3169	258.962	0.437589	4.15151	4.59294	0.0677159
2	1	Formica	High	1.91	1275.88	667.999	0.169307	0.478973	75.3199	2.23828	14.5157	543.777	1.32218	25.0035	5.05238	0.121822
3	1	Formica	High	1.497	204.244	136.436	0.129737	0.215301	22.3008	0.539373	4.74199	106.766	0.347781	1.28404	0.0801294	0.0308513
1	2	Formica	Low	1.771	422.183	238.387	0.0684693	0.202148	32.2217	0.570477	4.15163	201.075	0.0863637	0	0	0.0103474
2	2	Formica	Low	0.7	247.773	353.961	0.192614	0.224733	32.5401	1.19609	5.91685	313.562	0.229698	0	0	0.0992346
3	2	Formica	Low	2.512	1602.36	637.881	0.139006	0.327738	90.4736	1.82015	12.003	532.932	0.118575	0	0	0.0673705
1	2	Formica	High	1.635	325.097	198.836	0.0296329	0.0907682	15.2593	0.270581	3.4639	171.746	1.28477	3.43412	3.23571	0.0214312
2	2	Formica	High	2.433	537.483	220.914	0.0469926	0.124105	22.0175	0.411612	3.76915	181.282	1.1792	9.86291	2.19888	0.0209362
3	2	Formica	High	1.612	146.66	90.9805	0.0622559	0.102838	12.3388	0.215537	3.98157	63.4197	0.997807	8.59534	1.25655	0.0100984
1	3	Formica	Low	1.222	2900.49	2373.56	0.332985	1.13997	382.211	26.4247	29.6592	1933.52	0.183682	0	0	0.0890699
2	3	Formica	Low	1.355	905.292	668.112	0.0698749	0.156088	66.4067	0.636855	9.68029	591.002	0.104712	0	0	0.0555005
3	3	Formica	Low	1.426	1168.76	819.604	0.0899842	0.195883	88.4808	0.731888	15.3951	714.406	0.243432	0	0	0.0606274
1	3	Formica	High	1.124	612.178	544.642	0.0586246	0.186805	42.6763	0.23264	15.6973	409.414	5.6731	58.0158	12.5814	0.106212
2	3	Formica	High	1.364	1389.91	1019	0.089284	0.243002	83.0446	0.865447	17.2838	793.72	2.85926	115.038	5.75008	0.104079
3	3	Formica	High	1.204	967.374	803.467	0.0659479	0.24129	90.4014	0.830852	15.4959	644.547	2.91026	42.6691	6.23777	0.0673797
1	4	Formica	Low	0.895	570.563	637.501	0.170381	0.662355	87.3027	4.02612	13.0234	531.271	0.925477	0	0	0.119151
2	4	Formica	Low	1.597	503.917	315.54	0.0777835	0.273091	39.3217	1.01644	7.82078	266.224	0.749746	0	0	0.0563449
3	4	Formica	Low	2.058	727.922	353.703	0.16205	0.391019	59.7644	2.54754	11.4492	278.981	0.328003	0	0	0.0800575
1	4	Formica	High	0.537	69.1351	128.743	0.130455	0.498588	28.0162	0.542251	15.8683	46.5434	5.68577	27.9165	3.39822	0.143514
2	4	Formica	High	1.342	767.002	571.536	0.190763	0.743364	76.9077	8.96294	18.1891	253.122	12.5945	182.133	18.4372	0.25497
3	4	Formica	High	1.565	516.2	329.841	0.0612535	0.277723	40.6112	1.12186	13.1555	235.199	3.56151	30.3995	5.34718	0.105759
1	6	Formica	Low	1.039	1021.53	983.185	0.0656946	0.291568	151.482	3.67799	10.3063	817.226	0.0972637	0	0	0.0380846
2	6	Formica	Low	0.578	488.651	845.418	0.038962	0.268015	82.0777	0.849327	5.29004	756.528	0.21488	0	0	0.150735
3	6	Formica	Low	2.428	2224.57	916.216	0.0951917	0.301386	163.568	2.10784	12.4977	737.408	0.196298	0	0	0.0415809
1	6	Formica	High	1.654	3314.64	2004.02	0.119814	0.43166	256.485	4.37696	48.8058	1482.53	2.06532	170.964	38.0704	0.167104
2	6	Formica	High	1.187	848	714.406	0.0351143	0.145806	69.6913	0.47524	17.906	581.685	2.44859	18.7017	23.243	0.0738757
3	6	Formica	High	2.118	1688.15	797.051	0.0443895	0.12206	82.0645	0.642312	12.1997	620.997	3.07535	34.497	43.3579	0.0501991
1	7	Formica	Low	1.303	876.727	672.853	0.0545114	0.276523	115.375	3.12408	15.6626	537.758	0.513081	0	0	0.0886462
2	7	Formica	Low	1.813	1396.84	770.46	0.140029	0.450485	143.26	3.06066	24.4729	598.926	0.085918	0	0	0.0642909
3	7	Formica	Low	0.849	550.005	647.827	0.186754	0.480491	127.727	1.25083	25.0622	492.866	0.165881	0	0	0.0878114
1	7	Formica	High	1.117	1114.72	997.955	0.0497827	0.216207	121.014	0.462544	36.7696	590.327	7.32605	203.098	38.2903	0.400453
2	7	Formica	High	1.803	1525.3	845.976	0.0378233	0.163702	99.6888	0.567279	22.9813	577.576	3.77312	125.034	15.9765	0.178842
3	7	Formica	High	0.916	474.227	517.715	0.0909945	0.279563	85.9678	0.498544	19.0839	331.67	2.27312	72.8879	4.7387	0.224486
1	8	Formica	Low	0.728	742.864	1020.42	0.178057	0.679928	178.511	8.79079	23.3107	808.684	0.158232	0	0	0.104549
2	8	Formica	Low	0.821	350.802	427.287	0.134142	0.355234	74.683	1.75946	19.1668	330.94	0.191077	0	0	0.056793
3	8	Formica	Low	0.99	728.857	736.219	0.109315	0.697138	136.341	3.27051	24.3948	571.2	0.144856	0	0	0.0603639
1	8	Formica	High	1.305	1821.66	1395.91	0.0949846	0.450066	163.84	6.26901	48.6501	936.531	5.42717	202.97	31.5713	0.101424
2	8	Formica	High	0.775	569.386	734.692	0.0729233	0.245304	86.2496	1.33834	19.3043	407.742	6.29187	185.577	27.7895	0.0814384
3	8	Formica	High	3.168	985.661	311.13	0.0150749	0.0922242	35.4268	0.338259	11.5175	226.691	0.989798	27.7884	8.18069	0.0901856
1	8	Formica_queen	Low	6.802	1295.05	190.393	0.0422306	0.196049	31.4531	1.86887	5.88642	150.645	0.277708	0	0	0.0236653
2	8	Formica_queen	Low	7.51	1665.06	221.713	0.10175	0.465102	38.9474	3.471	7.34769	170.638	0.655932	0	0	0.0854018
3	8	Formica_queen	Low	9.095	1012.47	111.322	0.0825874	0.304992	21.0388	1.91068	2.66413	84.7829	0.500998	0	0	0.0369705
1	8	Formica_queen	High	6.576	1695.31	257.803	0.0418127	0.200558	28.3267	1.62726	9.59429	184.803	4.32621	17.7246	11.0051	0.153306
2	8	Formica_queen	High	5.76	1319.77	229.127	0.0217938	0.128212	28.5296	0.896495	6.27941	151.362	1.78204	34.0013	6.08689	0.0394349
3	8	Formica_queen	High	4.404	868.013	197.096	0.0255317	0.070167	19.4949	0.310418	5.71938	117.885	2.76689	40.5504	10.2238	0.0496056
1	0	Myrmica	Low	0.692	219.18	316.734	0.438372	1.48999	46.341	4.33641	13.4561	248.654	1.77635	0	0	0.242145
2	0	Myrmica	Low	0.668	351.197	525.745	0.4884	2.62547	82.3878	1.82378	25.6333	410.363	2.17163	0	0	0.250824
3	0	Myrmica	Low	0.617	90.3332	146.407	0.322493	0.754102	33.3249	1.70408	13.0642	96.0919	1.00096	0	0	0.144436
1	0	Myrmica	High	0.827	389.43	470.894	0.762241	2.1632	66.7331	9.15354	14.9903	375.337	1.43682	0	0	0.318261
2	0	Myrmica	High	0.675	63.7296	94.4143	0.213512	0.621425	23.5502	1.32024	8.30945	59.1974	1.10807	0	0	0.0939873
3	0	Myrmica	High	0.874	431.653	493.882	0.938667	2.98519	76.692	9.75933	15.8621	385.934	1.4543	0	0	0.256072
1	1	Myrmica	Low	0.704	211.405	300.291	0.33658	1.21612	45.2239	4.1199	11.6627	236.032	1.42052	0	0	0.279288
2	1	Myrmica	Low	0.772	11.4226	14.7961	0.112181	0.204424	6.99425	0.128265	3.75065	2.97778	0.123888	0	0	0.504641
3	1	Myrmica	Low	0.907	643.044	708.979	1.35943	3.93729	98.2916	19.5294	13.1434	571.105	1.28386	0	0	0.328505
1	1	Myrmica	High	0.924	238.16	257.749	0.341193	0.865006	33.8935	2.2431	10.2656	193.434	3.95161	7.74815	4.85485	0.151592
2	1	Myrmica	High	1.002	107.704	107.489	0.152324	0.367601	14.8695	1.10362	5.51163	79.807	1.93496	1.44982	2.20146	0.0906896
3	1	Myrmica	High	0.895	271.375	303.212	0.366432	0.885717	34.4984	3.28726	9.19419	245.765	1.8758	4.82576	2.36316	0.149738
1	2	Myrmica	Low	0.787	129.742	164.857	0.414656	0.81568	26.1166	2.01793	6.82804	127.99	0.586004	0	0	0.0874411
2	2	Myrmica	Low	0.901	126.657	140.574	0.205296	0.399442	21.3908	0.378276	7.31771	109.978	0.716351	0	0	0.188292
3	2	Myrmica	Low	0.619	126.765	204.789	0.415366	0.817081	35.0623	1.54441	9.84473	155.221	1.77494	0	0	0.109659
1	2	Myrmica	High	0.764	248.179	324.842	0.710697	1.30747	38.5058	2.85589	10.7899	260.664	3.52919	3.05017	3.32849	0.10072
2	2	Myrmica	High	0.877	219.087	249.814	0.417434	1.07408	31.0503	2.53329	9.35668	166.893	4.01797	30.1872	4.13169	0.152139
3	2	Myrmica	High	0.665	73.3398	110.285	0.549103	0.755092	23.6423	0.949839	10.1353	66.9054	2.70585	2.97768	1.57257	0.0921967
1	3	Myrmica	Low	0.791	379.077	479.238	0.263098	0.767664	45.9277	1.789	10.8264	418.576	0.916996	0	0	0.171319
2	3	Myrmica	Low	0.744	138.197	185.749	0.0382288	0.271142	25.329	0.304467	3.28984	156.387	0.097396	0	0	0.0316843
3	3	Myrmica	Low	0.788	89.051	113.009	0.212405	0.363361	18.086	0.785151	4.90826	88.2418	0.325115	0	0	0.0867601
1	3	Myrmica	High	0.644	327.412	508.404	0.289686	0.707652	58.3736	1.41463	15.4336	413.334	5.40469	9.43753	3.89533	0.112651
2	3	Myrmica	High	0.688	63.3525	92.0822	0.237104	0.153556	12.3872	0.16047	5.90142	51.7204	3.77684	15.7607	1.94987	0.0346436
3	3	Myrmica	High	0.686	197.375	287.719	0.112077	0.332483	25.2021	0.818379	8.72374	241.185	3.04533	6.65507	1.53517	0.109146
1	5	Myrmica	Low	0.554	136.095	245.658	1.02672	2.60502	46.3437	10.2392	18.4658	164.453	1.74341	0	0	0.781486
2	5	Myrmica	Low	0.769	36.2066	47.0827	0.594132	0.588929	14.8488	0.948701	8.09176	21.0253	0.61394	0	0	0.371239
3	5	Myrmica	Low	0.754	182.984	242.685	0.877639	2.45949	40.7782	7.78747	19.3221	168.677	2.27295	0	0	0.510353
1	5	Myrmica	High	0.712	87.0997	122.331	0.474657	1.46594	21.4736	2.94424	8.51286	54.5888	4.80732	16.1139	11.7741	0.175454
2	5	Myrmica	High	0.531	63.2154	119.05	0.831593	1.45876	29.0261	2.98053	14.7848	52.288	4.23172	4.74434	8.43087	0.273094
3	5	Myrmica	High	0.716	75.5715	105.547	0.333912	0.845473	20.2514	1.501	10.8454	57.6676	3.75713	2.66755	7.54681	0.130519
1	6	Myrmica	Low	0.657	99.672	151.708	0.35856	0.974215	30.0316	3.92699	8.90051	106.829	0.476478	0	0	0.209923
2	6	Myrmica	Low	0.952	461.564	484.836	0.153709	0.525126	54.8478	1.09385	3.31435	423.966	0.679112	0	0	0.256268
3	6	Myrmica	Low	0.648	4.78036	7.3771	0.0467866	0.131115	4.31178	0.0933351	2.23453	0.455229	0.0899954	0	0	0.014331
1	6	Myrmica	High	0.829	84.8953	102.407	0.117628	0.249602	9.52678	0.289235	2.20972	79.6453	1.28865	7.22837	1.53606	0.315431
2	6	Myrmica	High	0.926	202.508	218.691	0.0998725	0.348276	16.5113	0.361076	2.60613	144.121	3.70015	41.6378	9.14411	0.161622
3	6	Myrmica	High	0.871	82.3845	94.5861	0.245578	0.525626	19.832	1.058	7.3409	58.4825	2.30485	3.91886	0.806201	0.0716847
1	7	Myrmica	Low	0.714	67.9468	95.1636	0.161166	0.316945	22.3447	0.683967	4.87409	66.4217	0.239131	0	0	0.121898
2	7	Myrmica	Low	1.133	340.702	300.708	0.205505	0.318361	47.586	0.822765	5.50323	245.491	0.502252	0	0	0.278519
3	7	Myrmica	Low	0.892	88.4263	99.1326	0.139937	0.382877	24.7914	0.978104	5.24409	67.329	0.247109	0	0	0.0200601
1	7	Myrmica	High	0.642	204.392	318.367	0.315576	0.58458	47.5334	1.34238	8.47501	237.967	3.94674	14.0255	3.87904	0.297727
2	7	Myrmica	High	0.797	40.5975	50.9379	0.0807086	0.106472	10.6438	0.176045	2.79568	24.924	0.654807	10.8791	0.452063	0.225204
3	7	Myrmica	High	0.582	154.645	265.714	0.142308	0.472036	39.767	1.187	7.46956	159.17	1.90204	52.5617	2.8956	0.145946
1	8	Myrmica	Low	0.676	12.6044	18.6456	0.0684442	0.198137	10.6584	0.186706	5.8973	1.49479	0.114293	0	0	0.0274424
2	8	Myrmica	Low	0.817	178.598	218.602	0.102247	0.394577	31.0403	0.816876	7.40905	178.459	0.321267	0	0	0.058286
3	8	Myrmica	Low	0.58	160.312	276.401	0.635845	0.970877	52.3015	4.4022	9.67123	207.77	0.351263	0	0	0.298086
1	8	Myrmica	High	0.554	95.3218	172.061	0.257541	1.16353	37.3139	2.02628	14.932	101.682	4.93331	8.58572	1.05767	0.108927
2	8	Myrmica	High	0.742	132.024	177.93	0.346703	0.536379	25.6165	1.19109	4.40715	137.907	2.23305	2.98535	2.66657	0.0405677
3	8	Myrmica	High	0.683	7.52864	11.0229	0.0387632	0.138485	6.3966	0.125524	3.55584	0.484155	0.110938	0.0644107	0.066077	0.0421077
1	0	Myrmica_lar	High	0.05	38.7408	774.816	2.25136	4.4341	469.069	1.40528	245.868	49.1809	2.20161	0	0	0.405575
2	0	Myrmica_lar	High	0.057	64.0351	1123.42	5.36583	14.1003	578.19	19.7504	232.483	268.63	4.0414	0	0	0.861858
3	0	Myrmica_lar	High	0.056	62.6196	1118.21	4.15329	7.77314	550.939	12.8767	248.125	290.04	3.34161	0	0	0.959156
1	0	Myrmica_lar	Low	0.037	35.1067	948.83	3.36184	5.90398	577.39	2.94558	304.058	51.8342	2.71733	0	0	0.619162
2	0	Myrmica_lar	Low	0.082	39.5933	482.845	2.28591	5.74465	277.948	2.8821	133.462	58.3169	1.69494	0	0	0.510649
3	0	Myrmica_lar	Low	0.0564	32.7145	580.044	1.55272	3.47661	335.919	2.18304	190.195	44.3038	1.78822	0	0	0.625437
1	1	Myrmica_lar	High	0.082	81.4267	993.008	3.02773	5.61106	384.37	6.2733	170.632	389.464	12.3345	14.2019	6.64593	0.446713
2	1	Myrmica_lar	High	0.176	35.4884	201.639	0.796167	1.3888	112.515	0.849916	49.3911	32.9663	1.42702	1.45037	0.696651	0.157353
3	1	Myrmica_lar	High	0.118	136.581	1157.47	2.03777	5.18642	327.024	4.77385	155.889	384.456	28.553	218.82	30.1407	0.588301
1	1	Myrmica_lar	Low	0.084	41.6764	496.148	1.61299	3.57811	283.173	2.59333	147.89	55.2868	1.66596	0	0	0.347848
2	1	Myrmica_lar	Low	0.086	33.3593	387.899	1.9526	4.14965	208.112	4.59396	100.238	67.7577	0.701129	0	0	0.394268
3	1	Myrmica_lar	Low	0.033	32.3604	980.619	4.31466	6.75875	586.74	3.38094	327.164	49.9449	1.59549	0	0	0.720252
1	2	Myrmica_lar	High	0.317	57.8739	182.567	1.14468	3.34034	36.816	4.2514	25.2994	77.6376	12.9634	12.2735	7.88302	0.958074
2	2	Myrmica_lar	High	0.201	127.526	634.456	3.02128	9.56786	92.6034	16.2425	57.0744	226.177	51.6834	135.479	40.1052	2.50138
3	2	Myrmica_lar	High	0.035	37.2202	1063.44	6.61028	17.7913	241.574	24.7014	166.507	376.387	74.7841	91.9845	58.0445	5.0516
1	2	Myrmica_lar	Low	0.263	57.0747	217.014	2.65088	7.28544	47.7371	12.7536	25.6006	106.742	13.0576	0	0	1.18646
2	2	Myrmica_lar	Low	0.133	27.9705	210.305	1.5824	6.74704	62.7437	7.02235	38.1107	85.6807	6.78001	0	0	1.6379
3	2	Myrmica_lar	Low	0.056	24.7127	441.298	3.84313	12.771	156.817	12.1186	100.901	135.565	15.5238	0	0	3.75824
1	4	Myrmica_lar	High	0.103	103.525	1005.1	0.194364	0.566302	100.641	1.08013	20.3412	661.587	4.95415	196.523	18.6617	0.550048
2	4	Myrmica_lar	High	0.123	90.8695	738.776	0.354689	1.11055	112.165	1.55664	25.8809	519.431	7.26089	57.5436	13.0721	0.401392
3	4	Myrmica_lar	High	0.342	92.9833	271.881	0.102423	0.343317	48.1643	0.260055	11.6177	139.343	3.83008	58.0067	10.085	0.128187
1	4	Myrmica_lar	Low	0.15	118.367	789.11	1.52395	2.96454	170.301	6.06128	30.5469	576.351	1.21653	0	0	0.144902
2	4	Myrmica_lar	Low	0.372	59.1685	159.055	0.316105	0.887326	64.9565	0.731599	12.7195	79.0201	0.294096	0	0	0.129937
3	4	Myrmica_lar	Low	0.185	22.39	121.027	0.268962	0.552418	62.8017	0.861475	17.3264	38.3042	0.789684	0	0	0.12199
2	5	Myrmica_lar	High	0.103	62.0755	602.674	2.33431	5.13515	105.245	8.44386	60.7583	186.174	42.4937	141.238	48.9146	1.93687
1	5	Myrmica_lar	Low	0.508	69.0495	135.924	0.926323	3.23737	34.3975	6.44527	13.0408	75.0205	2.49952	0	0	0.356955
2	5	Myrmica_lar	Low	0.199	29.153	146.498	2.89325	4.80239	52.0072	4.46106	21.9679	56.4261	2.50145	0	0	1.43834
3	5	Myrmica_lar	Low	0.37	29.7399	80.378	1.14596	2.27177	28.4069	3.03734	11.7998	32.4722	0.989849	0	0	0.254267
1	6	Myrmica_lar	High	0.103	99.8637	969.551	0.370818	1.00053	209.804	1.49314	62.4237	387.782	16.1407	241.317	48.704	0.51397
2	6	Myrmica_lar	High	0.123	66.1968	538.186	0.35189	1.01351	119.407	2.01339	34.6118	266.253	4.35598	107.455	2.5071	0.215979
1	6	Myrmica_lar	Low	0.342	163.33	477.574	1.38784	6.45165	170.059	9.12552	18.7274	271.095	0.637731	0	0	0.0906514
2	6	Myrmica_lar	Low	0.15	33.4981	223.32	0.3849	0.518553	96.5511	0.737826	26.3291	97.4396	1.05614	0	0	0.303219
3	6	Myrmica_lar	Low	0.372	109.297	293.81	0.24172	0.971309	77.8418	2.63711	15.3017	195.872	0.869466	0	0	0.0751047
1	7	Myrmica_lar	High	0.164	100.406	612.234	0.956649	2.94466	137.704	2.87939	76.8068	151.034	51.1257	119.353	68.1607	1.2689
2	7	Myrmica_lar	High	0.24	83.9594	349.831	1.30045	3.70732	106.622	2.22937	49.7906	134.493	11.9815	20.0745	19.1832	0.448656
1	7	Myrmica_lar	Low	0.167	23.556	141.054	0.363079	1.3148	48.2025	2.34946	24.0913	63.9831	0.667376	0	0	0.082424
2	8	Myrmica_lar	High	0.2	29.2642	146.321	0.438311	1.21041	48.939	1.19832	29.8034	39.4173	3.44627	20.0099	1.69952	0.158713
1	8	Myrmica_lar	Low	0.205	40.7832	198.943	0.957083	2.7063	50.1436	8.0787	23.4488	112.223	1.29227	0	0	0.0929722
1	8	Myrmica_queen	Low	1.571	53.3445	33.9557	0.128171	0.273541	6.18263	1.62271	1.14066	24.3547	0.214847	0	0	0.0385111
2	8	Myrmica_queen	Low	1.936	206.365	106.594	0.252219	0.773733	18.8457	2.0329	1.44343	82.387	0.564852	0	0	0.293689
3	8	Myrmica_queen	Low	1.724	69.6052	40.3743	0.0717996	0.143491	5.86558	1.12271	1.30584	31.5396	0.300814	0	0	0.0244509
1	8	Myrmica_queen	High	1.578	10.979	6.95753	0.125397	0.0546576	2.51953	0.0431776	1.46773	1.35263	0.330961	0.797384	0.257176	0.00889073
3	8	Myrmica_queen	High	1.545	34.04	22.0323	0.125216	0.0783151	3.525	0.0892919	1.95056	7.36847	1.88033	5.44563	1.47699	0.0925384
